# Supplementary material for: The Relationship Between Strap Use and Classification Score in Elite Wheelchair Basketball Players
Source: Sports (Basel). 2025 Jul 8;13(7):222. doi: 10.3390/sports13070222 (PMC12297868; doi:10.3390/sports13070222)
Supplement: Supplementary file 1 [file sports-13-00222-s001.zip]

Archive with 1 entries (1 files):
- sports-3681242-supplementary.pdf
